# Supplementary material for: Performance of HIV rapid testing algorithm in Nigeria: Findings from a household-based Nigeria HIV/AIDS Indicator and Impact Survey (NAIIS)
Source: PLOS Glob Public Health. 2022 Jul 29;2(7):e0000466. doi: 10.1371/journal.pgph.0000466 (PMC10021238; doi:10.1371/journal.pgph.0000466)
Supplement: S1 Table — (XLSX) [file pgph.0000466.s001.xlsx]

## Sheet: Supplemental Table 4-29-2022
S1 File. Raw data used for analysis
Rapid Testing Results at Household Level
Country	Zone	Date of analysis	Age	Determine HIV1/2 POSITIVE	Determine HIV1/2 NEGATIVE	Unigold HIV1/2 POSITIVE	Unigold HIV1/2 NEGATIVE	Statpak HIV1/2 POSITIVE	Statpak HIV1/2 NEGATIVE
Nigeria	NorthCentral	2020-10-23	Above 17 months	1139	37453	676	463	12	451
Nigeria	NorthEast	2020-10-23	Above 17 months	647	35259	425	222	20	202
Nigeria	NorthWest	2020-10-23	Above 17 months	499	38188	194	305	9	296
Nigeria	SouthEast	2020-10-23	Above 17 months	937	30013	505	432	10	422
Nigeria	SouthSouth	2020-10-23	Above 17 months	1238	28206	755	483	12	471
Nigeria	SouthWest	2020-10-23	Above 17 months	643	30708	331	312	9	303
Geenius HIV-1/2 confirmatory at satellite laboratory level
				Geenius HIV-1/2 Rapid Test (Results)
Country	Zone	Date of analysis	Age	HIV1/2- HIV-1 POSITIVE	HIV1/2-HIV-2 POSITIVE	HIV1/2-HIV-1/2 POSITIVE	HIV1/2-HIV-2 Indeterminate	HIV1/2-HIV-1/2 Indeterminate	HIV1/2-HIV-1 Indeterminate	HIV1/2-HIV NEGATIVE
Nigeria	NorthCentral	2020-10-23	Above 17 months	662	0	4	1	2	5	14
Nigeria	NorthEast	2020-10-23	Above 17 months	404	0	8	3	4	4	22
Nigeria	NorthWest	2020-10-23	Above 17 months	179	0	0	6	4	4	10
Nigeria	SouthEast	2020-10-23	Above 17 months	480	1	2	10	6	6	10
Nigeria	SouthSouth	2020-10-23	Above 17 months	717	3	6	10	5	7	19
Nigeria	SouthWest	2020-10-23	Above 17 months	325	1	2	3	1	2	6
Western blot results testing performed at central laboratory Level
				Cambridge Biotech HIV-1 Western Blot
Country	Zone	Date of analysis	Age	HIV-1 POSITIVE	HIV-1- NEGATIVE	HIV-1- Indeterminate
Nigeria	NorthCentral	2020-10-23	Above 17 months	0	5	15
Nigeria	NorthEast	2020-10-23	Above 17 months	3	10	18
Nigeria	NorthWest	2020-10-23	Above 17 months	2	4	11
Nigeria	SouthEast	2020-10-23	Above 17 months	0	6	18
Nigeria	SouthSouth	2020-10-23	Above 17 months	0	1	30
Nigeria	SouthWest	2020-10-23	Above 17 months	1	1	6
